# Supplementary material for: Citrus tristeza virus p20 suppresses antiviral RNA silencing by co-opting autophagy-related protein 8 to mediate the autophagic degradation of SGS3
Source: PLoS Pathog. 2025 Feb 24;21(2):e1012960. doi: 10.1371/journal.ppat.1012960 (PMC11882097; doi:10.1371/journal.ppat.1012960)
Supplement: S1 Table — (XLSX) [file ppat.1012960.s014.xlsx]

## Sheet: Sheet1
S1 Table. Primers used in this study.
Oligonucleotides	Sequence (5'-3')
Primers used for cloning and vector construction
Gene clone and Site-directed Mutagenesis
p20-F	ATGCGAGCATACTTTAGTG
p20-R	CACGCATGAAGGAGAAACT
p20-mAIM1-F	ATGCGAGCTGCCTTTAGTGCTAACGAT
p20-mAIM2-F	ATGCGAGCTTACTTTAGTGTTAACGATGCCATAAGCGCTTCGGCTA
p20-mAIM3-1R	CTTCATAGAGTGTACCGCAGCGAGAGCCGAGTTAAAAT
p20-mAIM3-2F	AATGATTTTAACTCGGCTCTCGCTGCGGTACACTCT
p20-mAIM4-1R	CAGCTCCGTTCGCATTGCGGACTCGGCACTGGTGTGAC
p20-mAIM4-2F	TCTAGTCACACCAGTGCCGAGTCCGCAATGCGAACGGA
p20-mAIM5-1R	AGTACCCTTTTGTAAAGCGATACCGGCAGCTGCAAAGG
p20-mAIM5-2F	CGAGCCTTTGCAGCTGCCGGTATCGCTTTACAAAAG
NbSGS3-F	ATGCGGGGTAATGGTAGCTCA
NbSGS3-R	AACACTGTCGGCGGCAAC
NbRDR6-F	ATGGGATCAGAGGGC
NbRDR6-R	TATTTTGTCAACAAG
NbATG8a-F	ATGGCCAAAAGCTCCTTCA
NbATG8a-R	GAACGATCCGAATGTATTCT
NbATG8f-F	ATGGCAAAGAGTTCATTCAAG
NbATG8f-R	CCAAATGTGTTTTCGCCACT
CTV-PstI-CZ-F	TGACGATTCTCGATGCGGCTGCAGTATTTGGTTTTACAAC
CTV-mA1-1R	GCTTATGTAATCATTAGCACTAAAGGCAGCTCGCATATTGTT
CTV-mA1-2F	AACAATATGCGAGCTGCCTTTAGTGCT AATGATTACATAAGC
CTV-mA5-1R	AGTACCCTTTTGCAAAGCGATACCAGCAGCCGCAAAAGCTCG
CTV-mA5-2F	CGAGCTTTTGCGGCTGCTGGTATCGCTTTGCAAAAGGGTACT
CTV-NdeI-CZ-R	AACGGGGTCGTGCATTAACATATGCGCCACCTCGTTCTGA
BiFC
attB1	GGGGACAAGTTTGTACAAAAAAGCAGGCT
attB2	GGGGACCACTTTGTACAAGAAAGCTGGGT
p20-gateway-F	AAAAAGCAGGCTCCATGCGAGCATACTTTAGTG
p20-gateway-R	AGAAAGCTGGGTACACGCATGAAGGAGAAACT
NbSGS3-gateway-F	AAAAAGCAGGCTCCATGCGGGGTAATGGTAGCTCA
NbSGS3-gateway-R	AGAAAGCTGGGTAAACACTGTCGGCGGCAAC
NbATG8a-gateway-F	AAAAAGCAGGCTCCATGGCCAAAAGCTCCTTCA
NbATG8a-gateway-R	AGAAAGCTGGGTAATCGCGAACGATCCGAATGTATTCT
NbATG8f-gateway-F	AAAAAGCAGGCTCCATGGCAAAGAGTTCATTCAAG
NbATG8f-gateway-R	AGAAAGCTGGGTAATCGCCCAAATGTGTTTTCGCCACT
Transient expression
mCherry-F3-XbaI-F	TTACGAACGATAGCATCTAGAATGGTGAGCAAGGGCGAGGA
mCherry-F3-StuI-R	GACGGATCCACTAGTAGGCCTCTTGTACAGCTCGTCCATGC
YFP-F3-XbaI-F	TTACGAACGATAGCATCTAGAATGAGCAAGGGCGAGGAGCTG
YFP-F3-StuI-R	GACGGATCCACTAGTAGGCCTCTTGTACAGCTCGTCCATGC
p20-F3-XbaI-F	TTACGAACGATAGCATCTAGAATGCGAGCATACTTTAGTG
p20-F3-BamHI-R	GGGGGTACCGTCGACGGATCCCACGCATGAAGGAGAAACT
NbSGS3-F3-XbaI-F	TTACGAACGATAGCATCTAGAATGCGGGGTAATGGTAGCTCA
NbSGS3-F3-BamHI-R	GGGGGTACCGTCGACGGATCCAACACTGTCGGCGGCAAC
NbSGS3-F3-BamHI-F	AAGAGGCCTACTAGTGGATCCATGCGGGGTAATGGTAGCTCA
NbSGS3-F3-SalI-R	CATCCCGGGGGTACCGTCGACAACACTGTCGGCGGCAAC
NbRDR6-F3-HA-F	ATTTCTGAAGAGGATCTTATGGGATCAGAGGGC
NbRDR6-F3-HA-R	TGGAACATCGTATGGGTATATATTTTGTCAACAAG
NbATG8a-F3-BamHI-F	AAGAGGCCTACTAGTGGATCCATGGCCAAAAGCTCCT
NbATG8a-F3-SalI-R	CATCCCGGGGGTACCGTCGACGAACGATCCGAATGTATTC
NbATG8f-F3-BamHI-F	AAGAGGCCTACTAGTGGATCCATGGCAAAGAGTTCATTC
NbATG8f-F3-SalI-R	CATCCCGGGGGTACCGTCGACCACCAAGTTAAAGTCC
LCI
p20-nLUC-KpnI-F	GAACACGGGGGACGAGCTCGGTACCATGCGAGCTTACTTTAGT
p20-nLUC-Sal-R	CGGGACGCGTACGAGATCTGGTCGACCACGCATGAAGGAGAG
NbSGS3-nLUC-KpnI-F	GAACACGGGGGACGAGCTCGGTACCATGCGGGGTAATGGTAGCTCA
NbSGS3-nLUC-Sal-R	CGGGACGCGTACGAGATCTGGTCGACAACACTGTCGGCGGCAAC
NbATG8a-cLUC-KpnI-F	CTCGTACGCGTCCCGGGGCGGTACCATGGCCAAAAGCTCCTTCAAATTG
NbATG8a-cLUC-BamHI-R	TCCTTGTAGTCCATTTGTTGGATCCCGAACGATCCGAATGTATTCTCTCC
NbATG8f-cLUC-KpnI-F	CTCGTACGCGTCCCGGGGCGGTACCATGGCAAAGAGTTCATTCAAG
NbATG8f-cLUC-BamHI-R	TCCTTGTAGTCCATTTGTTGGATCCCCACCAAGTTAAAGTCCCCAAATG
VIGS
NbATG5-VIGS-XbaI-F	AGTAAGGTTACCGAATTCTCTAGACCTGGAAATATTTTAAC
NbATG5-VIGS-BamHI-R	ACGCGTGAGCTCGGTACCGGATCCGTATTCTACCTGTTTTA
NbATG7-VIGS-XbaI-F	AGTAAGGTTACCGAATTCTCTAGACAAGGTTGGCCGTATC
NbATG7-VIGS-BamHI-R	ACGCGTGAGCTCGGTACCGGATCCCAAGACCTTCTGCTT
NbGAPCs-VIGS-XbaI-F	AGTAAGGTTACCGAATTCTCTAGAAGCTCTCGTGTGATTGATTTG
NbGAPCs-3UTR-1R	TCAAGTCCACCACTCAGTAAAATTTCATTCATGACA
NbGAPCs-3UTR-2F	GAATGAAATTTTACTGAGTGGTGGACTTGATTAAGC
NbGAPCs-3UTR-2R	TTACTGGACTGATGCCATTCATAACATACAAACACA
NbGAPCs-3UTR-3F	TGTATGTTATGAATGGCATCAGTCCAGTAAAGTGGC
NbGAPCs-VIGS-BamHI-R	ACGCGTGAGCTCGGTACCGGATCCATTATACACTGATAGCAAAAC
Pull down
pEHIS-p20-F	ATGCATCACCATCACCATCACATGCGAGCTTACTTTAGT
pEHIS-p20-R	TGAGATGAGTTTTTGTTCCACGCATGAAGGAGAG
pEHIS-NbATG8a-F	ATGCATCACCATCACCATCACATGGCCAAAAGCTCCTTCA
pEHIS-NbATG8a-R	TGAGATGAGTTTTTGTTCGAACGATCCGAATGTATTCT
pEHIS-NbATG8f-F	ATGCATCACCATCACCATCACATGGCAAAGAGTTCATTCAAG
pEHIS-NbATG8f-R	TGAGATGAGTTTTTGTTCCCAAATGTGTTTTCGCCACT
pEHIS-YFP-F	ATGCATCACCATCACCATCACATGAGCAAGGGCGAGGAGCTG
pEHIS-YFP-R	TGAGATGAGTTTTTGTTCCTTGTACAGCTCGTCCAT
pEHIS-GST-F	ATGCATCACCATCACCATCACATGTCCCCTATACTAGGTTA
pEHIS-GST-R	TGAGATGAGTTTTTGTTCTTTTGGAGGATGGTCGC
qPCR
q-CTV-F	CACTAATTTGATCTGTGAACG
q-CTV-R	GCGAAGGCAAACATCCTGACTC
q-NbSGS3-CFP-F	ATAGCTGCATTGAGACGCAAA
q-NbSGS3-CFP-R	GAACAGCTCCTCGCCCTTG
q-YFP-NbSGS3-F	CTGAGCAAAGACCCCAACGA
q-YFP-NbSGS3-R	AAAGCCCATATCTCCAACACC
q-NbRDR6-HA-F	TGGATTGCAGCAGATTACCTT
q-NbRDR6-HA-R	AGCGTAATCTGGAACATCGTA
q-NbATG1c-F	AAGTCCCTCATCTGCACCTG
q-NbATG1c-R	GCCTGCTTGCCTCAACCTTCTCAT
q-NbPI3K-F	TCTTATTACCGTCGCCTATTGCT
q-NbPI3K-R	CAGACATCAACGAGAAACGGAA
q-NbATG5-F	AGCTTAAACTTGGCCTATTAGTGG
q-NbATG5-R	CCTAACATACAGTCGAACCGGTA
q-NbATG6-F	GGATTTTCCTTCTCGCTCCG
q-NbATG6-R	CCCTGGTCCCTGATTTCTTTG
q-NbATG7-F	CTCGTTGGTCACGCTTCAACTTGT
q-NbATG7-R	TCCCAGTCCAGCATGTAAGATCCC
q-NbATG8f-F	GAGTTCATTCAAGCAAGAGCA
q-NbATG8f-R	GTCGGCTGGGACAAGATACT
q-NbATG9-F	GCTTCTCCTATCTCCGTTTCTCG
q-NbATG9-R	GATGCCGTACTTGGATGGTTGT
q-NbGAPC1-F	CAGACTGCAACCCTACACTTTCGC
q-NbGAPC1-R	CCACCAAACGACCAATCCTTCCAA
q-NbGAPC2-F	CCTCCGCTCATTTCTCGAAAATCA
q-NbGAPC2-R	GCCACTAATCGGCCAATTCTTCC
q-NbGAPC3-F	TGCCGGTCTCCCAGTACCAACTA
q-NbGAPC3-R	GCAACCAGTCGCCCAATTCTTCC
q-GFP-F	AGAGGGTGAAGGTGATGCAA
q-GFP-R	TTCCCGTCGTCCTTGAAGAA
q-NbARF2-F	AAACTCTTTGGCATTCCCCTT
q-NbARF2-R	TGGCATCCCTATCTCTAGCAG
q-NbARF3-F	ACCCAGGCTTTGGATATGTCT
q-NbARF3-R	TTCAGCAGGATTCTCCGCTCT
q-NbARF4-F	TTAGCACATATCAGAGGCCGAA
q-NbARF4-R	TTCTTCCCTCCTAACCCCAT
tasiR-ARF3-RT	GTCGTATCCAGTGCAGGGTCCGAGGTATTCGCACTGGATACGACGGGTCT
q-tasiR-ARF3-F	TTCTTGACCTTGTA
q-siRNA-R	GTGCAGGGTCCGAGGT
q-NbActin-F	CAATCCAGACACTGTACTTTCTCTC
q-NbActin-R	AAGCTGCAGGTATCCATGAGACTA
