# Supplementary material for: Citrus tristeza virus p20 suppresses antiviral RNA silencing by co-opting autophagy-related protein 8 to mediate the autophagic degradation of SGS3
Source: PLoS Pathog. 2025 Feb 24;21(2):e1012960. doi: 10.1371/journal.ppat.1012960 (PMC11882097; doi:10.1371/journal.ppat.1012960)
Supplement: S1 Data — (XLSX) [file ppat.1012960.s015.xlsx]

## Sheet: Fig 1
Fig 1E
		NbSGS3-CFP-HA+YFP-Flag			NbSGS3-CFP-HA+p20-YFP-Flag			P value
	Relative expression levels of NbSGS3-CFP-HA	0.97	1.06	0.97	1.12	1.07	0.96	0.213

## Sheet: Fig 2
Fig 2E
		EV			p20			P value
	Relative autophagy activity	0.86	0.99	1.15	14.72	15.01	15.93	0.000199
Fig 2G
		EV			p20			P value
	Relative autophagy activity	0.93	0.87	1.2	4.55	4.42	4.72	3.46e-05

## Sheet: Fig 3
Fig3B
		Mock			CTV			P value
	Relative autophagy activity	0.83	1.02	1.15	8.02	8.72	8.94	0.000305
Fig 3D
		Mock			CTV			P value
	Relative autophagy activity	0.92	1.14	0.94	8.56	8.26	7.61	0.000768
Fig 3H
		TRV:00			TRV:ATG5			TRV:ATG7			TRV:GAPCs
	Relative CTV genome RNA level	0.93	0.93	1.15	0.0061	0.0095	0.0049	0.0038	0.0022	0.0065	1.4	1.3	1.35
		P value
	TRV:00-TRV:ATG5	0.0026
	TRV:00-TRV:ATG7	0.00244
	TRV:00-TRV:GAPCs	0.0222

## Sheet: Fig 5
Fig 5D
		p20-YFP	p20mAIM1-YFP	p20mAIM2-YFP	p20mAIM3-YFP	p20mAIM4-YFP	p20mAIM5-YFP	YFP
	Relative autophagy activity	0.906999	0.292426	0.938639	0.926174	0.993289	0.204219	0.122723
		1.1419	0.27325	0.78907	0.763183	0.841802	0.260786	0.21093
		0.951103	0.259827	0.872483	0.896453	0.867689	0.386385	0.0939597
		P value
	p20-YFP-p20mAIM1-YFP	0.0053
	p20-YFP-p20mAIM2-YFP	0.182
	p20-YFP-p20mAIM3-YFP	0.188
	p20-YFP-p20mAIM4-YFP	0.235
	p20-YFP-p20mAIM5-YFP	0.00798
	p20-YFP-YFP	0.00122

## Sheet: Fig 6
Fig 6B
		p20-Flag	p20mAIM1-Flag	p20mAIM2-Flag	p20mAIM3-Flag	p20mAIM4-Flag	p20mAIM5-Flag	EV
	Relative expression level of YFP-NbSGS3	1	0.901961	1.18627	1.10784	1.04902	1.17647	0.852941
		1	0.981132	0.867925	0.90566	1.10377	0.858491	0.839623
		1	0.967391	1.20652	1.21739	1.18478	1.11956	1.11956
		P value
	p20-Flag-p20mAIM1-Flag	0.089
	p20-Flag-p20mAIM2-Flag	0.256
	p20-Flag-p20mAIM3-Flag	0.244
	p20-Flag-p20mAIM4-Flag	0.052
	p20-Flag-p20mAIM5-Flag	0.326
	p20-Flag-EV	0.282
Fig 6E
		p20-Flag	p20mAIM1-Flag	p20mAIM2-Flag	p20mAIM3-Flag	p20mAIM4-Flag	p20mAIM5-Flag	EV
	Relative GFP mRNA level	1.12929	0.0560718	0.814943	0.853483	0.784742	0.0746959	0.0774576
		1.06494	0.0474698	0.750964	0.88176	0.749326	0.101116	0.0603522
		0.831511	0.056983	0.804013	0.824997	0.83377	0.0703071	0.0633528
		P value
	p20-Flag-p20mAIM1-Flag	0.00455
	p20-Flag-p20mAIM2-Flag	0.0747
	p20-Flag-p20mAIM3-Flag	0.0942
	p20-Flag-p20mAIM4-Flag	0.0935
	p20-Flag-p20mAIM5-Flag	0.00432
	p20-Flag-EV	0.00429

## Sheet: Fig 7
Fig 7B
		CTV			CTVmAIM1			CTVmAIM5
	Relative CTV genome RNA level	1.22056	0.784604	0.994841	0.279329	0.257927	0.296795	0.444433	0.503491	0.454558
		P value
	CTV-CTVmAIM1	0.0133
	CTV-CTVmAIM5	0.0326
Fig 7E
		Mock	CTV	CTVmAIM1	CTVmAIM5
	Relative autophagy activity	1	7.68	3.15	4.16
		1	8.25	3.48	4.73
		1	7.74	3.97	4.38
		P value
	Mock-CTV	0.000344
	Mock-CTVmAIM1	0.00436
	Mock-CTVmAIM5	0.00117
	CTV-CTVmAIM1	0.00238
	CTV-CTVmAIM5	0.000118

## Sheet: S1 Fig
S1A Fig
		EV			p20			P value
	Percentage (%)	0.53	0.79	0.73	0.05	0.11	0.11	0.00491
S1B Fig
			EV			p20			P value
	Percentage (%)	A	19.04	16.44	18.59	25.02	25.83	28.31	0.00991
		U	44.25	57.94	61.19	36.94	39.57	36.71	0.0398
		C	33.55	23.17	17.17	32.17	28	27.44	0.154
		G	3.17	2.45	3.04	5.87	6.61	7.53	0.0205
S1C Fig
			EV			p20
	Percentage (%)	18	0.688921	0.742383	0.696663	0.764103	0.997562	2.27941
		19	1.74539	1.71056	1.75686	1.23077	1.78611	2.66393
		20	6.58459	6.4455	7.119	4.16923	4.41461	6.18934
		21	50.5891	51.8218	48.5169	43.2462	42.4264	42.2975
		22	22.7515	24.0463	24.1385	26.5282	26.5478	28.867
		23	3.86019	3.45644	3.79206	4.76923	4.83897	3.84153
		24	11.0715	9.38536	11.1082	12.7128	13.0665	10.6372
		25	1.56217	1.37544	1.66527	2.71795	2.42898	1.61204
		26	0.590982	0.572191	0.634676	2.04103	1.88428	0.84669
		27	0.555605	0.444077	0.571888	1.82051	1.60877	0.765349

## Sheet: S3 Fig
S3B Fig
		NbRDR6-HA+p20-YFP-Flag			NbRDR6-HA+YFP-Flag			P value
	Relative mRNA level of NbRDR6-HA	1.15348	1.22485	0.981729	0.957295	1.06494	0.977766	0.0894

## Sheet: S4 Fig
S4A Fig
		DMSO			3-MA			P value
	Relative expression levels of NbSGS3-CFP-HA	0.86	1.23	0.91	0.86	0.98	1.01	0.339
		DMSO			E-64d			P value
	Relative expression levels of NbSGS3-CFP-HA	1.15	0.93	0.92	1.24	1.01	1.17	0.0631
		DMSO			MG132			P value
	Relative expression levels of NbSGS3-CFP-HA	0.99	1.24	0.77	0.76	1.12	0.79	0.134
S4B Fig
		TRV:00-EV			TRV:00-p20			P value
	Relative expression levels of YFP-NbSGS3	0.92	1.17	0.91	1.23	1.08	1.17	0.166
		TRV:ATG5-EV			TRV:ATG5-p20			P value
	Relative expression levels of YFP-NbSGS3	0.86	1.13	1.01	1.15	1.18	0.91	0.277
		TRV:ATG7-EV			TRV:ATG7-p20			P value
	Relative expression levels of YFP-NbSGS3	0.82	0.93	1.25	1.08	1.21	1.01	0.308

## Sheet: S5 Fig
S5B Fig
		TRV:00			TRV:ATG5			P value
	Relative expression levels of NbATG5	0.985094	0.892993	1.13677	0.189965	0.123993	0.209922	0.00172
		TRV:00			TRV:ATG7			P value
	Relative expression levels of NbATG7	1.0663	0.795348	1.17913	0.453019	0.348105	0.404677	0.0115
S5D Fig
		TRV:00			TRV:ATG5			TRV:ATG7
	Relative autophagy activity	1	1	1	0.226452	0.233757	0.201589	0.192903	0.247881	0.194638
		P value
	TRV:00-TRV:ATG5	7.8e-05
	TRV:00-TRV:ATG7	0.000262

[truncated: 5 more sheets: S6 Fig, S7 Fig, S10 Fig, S11 Fig, S12 Fig]
